# Supplementary material for: GRPR Drives Metastasis via CRABP2 and FNDC4 Pathways in Lung Adenocarcinoma
Source: Cells. 2024 Dec 23;13(24):2128. doi: 10.3390/cells13242128 (PMC11674891; doi:10.3390/cells13242128)
Supplement: Supplementary file 1 [file cells-13-02128-s001.zip]

Archive with 3 entries (3 files):
- Supplementary Figures.pptx
- Supplementary Table S1.xlsx
- Supplementary Table S2.xlsx
