# Supplementary material for: GRPR Drives Metastasis via CRABP2 and FNDC4 Pathways in Lung Adenocarcinoma
Source: Cells. 2024 Dec 23;13(24):2128. doi: 10.3390/cells13242128 (PMC11674891; doi:10.3390/cells13242128)
Supplement: Supplementary file 1 [file cells-13-02128-s001.zip › Supplementary Table S1.xlsx]

## Sheet: PRIMER
RT-PCR and qRT-PCR	sequence
GRPR_F	GTG CTT ACA ATC TTC CCG TGG
GRPR_R	GGT AGG AGC GGT ACA GGT AGA
CRABP2-F	GAC AGT GTC CAG TGC TCC AG
CRABP2-R	CAT CAC ATT CAC CCC CAG CA
FNDC4-F	TCC TGT GAA TGT GAC GGT CA
FNDC4-R	TGT TCA CCT CCC GAA TCA CA
β-Actin_F	TCC CTG GAG AAG AGC TAC GA
β-Actin_R	AGC ACT GTG TTG GCG TAC AG

## Sheet: si,sh RNA
siRNA	sequence
siControl-F	CCU ACG CCA CCA AUU UCG U(dTdT)
siControl-R	ACG AAA UUG GUG GCG UAG G(dTdT)
siCRABP2-1-F	GAA AUG GGA GAG UGA GAA U(dTdT)
siCRABP2-1-R	AUU CUC ACU CUC CCA UUU C(dTdT)
siCRABP2-2-F	CUU CUC UGG CAA CUG GAA A(dTdT)
siCRABP2-2-R	UUU CCA GUU GCC AGA GAA G(dTdT)
siFNDC4-1-F	CAG AAG GCA ACA UCG UCA U(dTdT)
siFNDC4-1-R	AUG ACG AUG UUG CCU UCU G(dTdT)
siFNDC4-2-F	CCA ACA ACA AUC CCA AGG A(dTdT)
siFNDC4-2-R	UCC UUG GGA UUG UUG UUG G(dTdT)
shRNA	sequence
shControl-F	TGCCTACGCCACCAATTTCGTTTCAAGAGAACGAAATTGGTGGCGTAGGTTTTTTC
shControl-R	TCGAGAAAAAACCTACGCCACCAATTTCGTTTCAAGAGAACGAAATTGGTGGCGTAGGCA
shGRPR1-F	TGGATATCTCACACTCTGAATTTCAAGAGAATTCAGAGTGTGAGATATCTTTTTTC
shGRPR1-R	TCGAGAAAAAAGATATCTCACACTCTGAATTTCAAGAGAATTCAGAGTGTGAGATATCCA
shGRPR2-F	TGTGTGAACGTTTCTTCTGATTTCAAGAGAATCAGAAGAAACGTTCACATTTTTTC
shGRPR2-R	TCGAGAAAAAATGTGAACGTTTCTTCTGATTTCAAGAGAATCAGAAGAAACGTTCACACA
