# Supplementary material for: GRPR Drives Metastasis via CRABP2 and FNDC4 Pathways in Lung Adenocarcinoma
Source: Cells. 2024 Dec 23;13(24):2128. doi: 10.3390/cells13242128 (PMC11674891; doi:10.3390/cells13242128)
Supplement: Supplementary file 1 [file cells-13-02128-s001.zip › Supplementary Table S2.xlsx]

## Sheet: Sheet1
NAME	SIZE	ES	NES	NOM p-val	FDR q-val	FWER p-val	RANK AT MAX	LEADING EDGE
WINNEPENNINCKX_MELANOMA_METASTASIS_UP	162	0.633846	1.7401	0	0.00222223	0.0018	10804	tags=66%, list=25%, signal=87%
WANG_TUMOR_INVASIVENESS_UP	384	0.535864	1.59058	0	0.0252415	0.0377	12638	tags=70%, list=29%, signal=98%
BIDUS_METASTASIS_UP	220	0.483222	1.36964	0.00645277	0.251487	0.4957	13641	tags=63%, list=31%, signal=91%
PROVENZANI_METASTASIS_UP	203	0.492058	1.38347	0.0067383	0.215792	0.452	11880	tags=57%, list=27%, signal=77%
ALONSO_METASTASIS_UP	193	0.47733	1.33347	0.0150581	0.241845	0.6205	11593	tags=54%, list=27%, signal=73%
RIZKI_TUMOR_INVASIVENESS_3D_UP	208	0.41618	1.16906	0.1047	0.449157	0.9643	11271	tags=35%, list=26%, signal=47%
OUELLET_CULTURED_OVARIAN_CANCER_INVASIVE_VS_LMP_UP	68	0.483006	1.18791	0.156035	0.513029	0.949	11464	tags=60%, list=26%, signal=82%
TOMIDA_METASTASIS_UP	26	0.597492	1.2373	0.167893	0.429728	0.8818	8130	tags=58%, list=19%, signal=71%
WP_NEURAL_CREST_CELL_MIGRATION_IN_CANCER	43	0.513183	1.17095	0.192394	0.498959	0.9628	10385	tags=42%, list=24%, signal=55%
WP_NEURAL_CREST_CELL_MIGRATION_DURING_DEVELOPMENT	40	0.510642	1.15129	0.220084	0.452119	0.975	10385	tags=43%, list=24%, signal=56%
OUELLET_OVARIAN_CANCER_INVASIVE_VS_LMP_UP	118	0.413263	1.09263	0.242078	0.582796	0.9946	11676	tags=61%, list=27%, signal=83%
RICKMAN_METASTASIS_UP	339	0.353386	1.03769	0.313218	0.716998	0.9991	12899	tags=52%, list=30%, signal=73%
JAEGER_METASTASIS_UP	46	0.444176	1.01808	0.416326	0.729607	0.9996	11445	tags=63%, list=26%, signal=85%
MINGUEZ_LIVER_CANCER_VASCULAR_INVASION_UP	14	0.566725	1.01281	0.461079	0.695164	0.9997	13504	tags=71%, list=31%, signal=103%
WP_CELL_MIGRATION_AND_INVASION_THROUGH_P75NTR	30	0.434886	0.923507	0.57234	0.969981	1	13211	tags=63%, list=30%, signal=91%
VANTVEER_BREAST_CANCER_METASTASIS_UP	45	0.399227	0.916156	0.601798	0.935794	1	11325	tags=42%, list=26%, signal=57%
RAMASWAMY_METASTASIS_UP	66	0.375019	0.914527	0.623467	0.886259	1	12592	tags=73%, list=29%, signal=102%
ANASTASSIOU_MULTICANCER_INVASIVENESS_SIGNATURE	64	0.353772	0.859312	0.750941	0.951992	1	1996	tags=14%, list=5%, signal=15%
CROMER_METASTASIS_UP	73	0.348007	0.860768	0.754706	1	1	10935	tags=36%, list=25%, signal=47%
REACTOME_RUNX2_REGULATES_GENES_INVOLVED_IN_CELL_MIGRATION	8	0.392675	0.613094	0.939045	0.990633	1	11387	tags=63%, list=26%, signal=85%
WP_MFAP5_MEDIATED_OVARIAN_CANCER_CELL_MOTILITY_AND_INVASIVENESS	13	0.359501	0.636654	0.942925	1	1	10152	tags=46%, list=23%, signal=60%
WU_CELL_MIGRATION	182	0.275752	0.76641	0.998177	1	1	10401	tags=36%, list=24%, signal=47%
ROESSLER_LIVER_CANCER_METASTASIS_UP	106	0.274492	0.717096	0.998696	1	1	10987	tags=42%, list=25%, signal=55%
